# Supplementary material for: Genetic structure, antimicrobial resistance and frequency of human associated Escherichia coli sequence types among faecal isolates from healthy dogs and cats living in Canberra, Australia
Source: PLoS One. 2019 Mar 4;14(3):e0212867. doi: 10.1371/journal.pone.0212867 (PMC6398920; doi:10.1371/journal.pone.0212867)
Supplement: S1 Table — (XLSX) [file pone.0212867.s001.xlsx]

## Sheet: Cat Isolate Data
Host	Number	Phylogroup	ST	AM	TE	C	CTX	CAZ	GM	CIP	ETP	NA	Rep type	Male/ female	Source		Lege
Cat	C105	A		R	R	S	S	S	S	S	S	S	4	F	K		Number	Sample lab number
Cat	C130	A		S	S	S	S	S	S	S	S	S	5	F	K		Phylogroup
Cat	C134	A		R	R	S	S	S	S	S	S	S	6	F	K		ST	Sequence Type (Doumith/B2 Subtyping)
Cat	C142	A		R	R	S	S	S	S	S	S	S	7	M	K		AM	ampicillin
Cat	C144	A		S	S	S	S	S	S	S	S	S	8	F	K		TE	tetracycline
Cat	C159	A		S	S	S	S	S	S	S	S	S	8	F	K		C	chloramphenicol
Cat	C183	A		S	S	S	S	S	S	S	S	S	2	F	K		CTX	cefotaxime
Cat	C2	A		S	S	S	S	S	S	S	S	S	1	F	K		CAZ	ceftazidime
Cat	C237	A		S	S	S	S	S	S	S	S	S	9	M	K		GM	gentamicin
Cat	C248	A		S	S	S	S	S	S	S	S	S	10	M	K		CIP	ciprofloxacin
Cat	C274	A		R	R	S	S	S	S	S	S	S	11	M	K		ETP	ertapenem
Cat	C288	A		S	S	S	S	S	S	S	S	S	12	F	K		NA	nalidixic acid
Cat	C304	A		S	S	S	S	S	S	S	S	S	13		D		Rep type	REP PCR Type within Phylogroup
Cat	C313	A		R	S	S	S	S	S	S	S	S	14		D		Male/ female
Cat	C314	A		R	S	S	S	S	S	S	S	S	14		D		Size
Cat	C317	A		R	R	S	S	S	S	S	S	S	15		D		Source	D=domestic, K=kennel or shelter
Cat	C322	A		S	S	S	S	S	S	S	S	S	16		D
Cat	C326	A		S	S	S	S	S	S	S	S	S	17		D
Cat	C346	A		S	S	S	S	S	S	S	S	S	18		D
Cat	C349	A		R	S	S	S	S	S	S	S	S	19		D
Cat	C351	A		S	S	S	S	S	S	S	S	S	20		D
Cat	C353	A		S	S	S	S	S	S	S	S	S	21		D
Cat	C39	A		S	S	S	S	S	S	S	S	S	2	F	K
Cat	C83	A		S	S	S	S	S	S	S	S	S	3	F	K
Cat	CV74	A		R	R	S	S	S	S	S	S	S	22		K
Cat	C102	B1		S	S	S	S	S	S	S	S	S	3	F	K
Cat	C104	B1		S	S	S	S	S	S	S	S	S	3	F	K
Cat	C108	B1		R	S	S	S	S	S	S	S	S	5	F	K
Cat	C11	B1		R	S	S	S	S	S	S	S	S	2		K
Cat	C110	B1		S	S	S	S	S	S	S	S	S	15	M	K
Cat	C119	B1		S	S	S	S	S	S	S	S	S	16	M	K
Cat	C120	B1		S	R	S	S	S	S	S	S	S	17	M	K
Cat	C126	B1		S	S	S	S	S	S	S	S	S	18	M	K
Cat	C127	B1		R	S	S	S	S	S	S	S	S	18	M	K
Cat	C138	B1		R	R	S	S	S	S	S	S	S	7	F	K
Cat	C139	B1		S	S	S	S	S	S	S	S	S	19	F	K
Cat	C140	B1		S	S	S	S	S	S	S	S	S	20		K
Cat	C141	B1		S	S	S	S	S	S	S	S	S	6	F	K
Cat	C150	B1		R	R	S	S	S	S	S	S	S	21	M	K
Cat	C151	B1		R	S	S	S	S	S	S	S	S	5	M	K
Cat	C154	B1		S	S	S	S	S	S	S	S	S	18	M	K
Cat	C160	B1		R	S	S	S	S	S	S	S	S	10	M	K
Cat	C161	B1		R	S	S	S	S	S	S	S	S	22	F	K
Cat	C164	B1		S	S	S	S	S	S	S	S	S	23	M	K
Cat	C170	B1		R	R	S	S	S	S	S	S	S	24	F	K
Cat	C173	B1		R	R	S	S	S	S	S	S	S	25	F	K
Cat	C174	B1		S	S	S	S	S	S	S	S	S	26	F	K
Cat	C18	B1		S	S	S	S	S	S	S	S	S	3		K
Cat	C180	B1		S	S	S	S	S	S	S	S	S	6	M	K
Cat	C181	B1		R	R	S	S	S	S	S	S	S	21	M	K
Cat	C182	B1		S	S	S	S	S	S	S	S	S	6	M	K
Cat	C184	B1		S	R	S	S	S	S	S	S	S	7	F	K
Cat	C185	B1		R	R	S	S	S	S	S	S	S	1	F	K
Cat	C189	B1		R	S	S	S	S	S	S	S	S	2	M	K
Cat	C190	B1		S	S	S	S	S	S	S	S	S	27	M	K
Cat	C191	B1		S	S	S	S	S	S	S	S	S	28	F	K
Cat	C195	B1		S	S	S	S	S	S	S	S	S	29	F	K
Cat	C196	B1		S	S	S	S	S	S	S	S	S	30	M	K
Cat	C197	B1		R	R	S	S	S	S	S	S	S	6	F	K
Cat	C198	B1		R	R	S	S	S	S	S	S	S	31	F	K
Cat	C199	B1		R	R	S	S	S	S	S	S	S	32	M	K
Cat	C201	B1		R	R	S	S	S	S	S	S	S	31	M	K
Cat	C203	B1		R	R	S	S	S	S	S	S	S	32		K
Cat	C204	B1		S	S	S	S	S	S	S	S	S	23	M	K
Cat	C206	B1		S	S	S	S	S	S	S	S	S	33	F	K
Cat	C207	B1		S	S	S	S	S	S	S	S	S	34	M	K
Cat	C215	B1		S	S	S	S	S	S	S	S	S	7	F	K
Cat	C216	B1		S	S	S	S	S	S	S	S	S	35	M	K
Cat	C219	B1		S	S	S	S	S	S	S	S	S	36	F	K
Cat	C222	B1		S	S	S	S	S	S	S	S	S	37	F	K
Cat	C223	B1		S	S	S	S	S	S	S	S	S	31	M	K
Cat	C224	B1		S	S	S	S	S	S	S	S	S	38	F	K
Cat	C230	B1		R	R	S	S	S	S	S	S	S	39	M	K
Cat	C231	B1		S	S	S	S	S	S	S	S	S	40	M	K
Cat	C233	B1		S	S	S	S	S	S	S	S	S	41	F	K
Cat	C235	B1		S	S	S	S	S	S	S	S	S	6	M	K
Cat	C24	B1		S	S	S	S	S	S	S	S	S	4	M	K
Cat	C245	B1		R	S	S	S	S	S	S	S	S	42	M	K
Cat	C246	B1		S	S	S	S	S	S	S	S	S	13	F	K
Cat	C25	B1		S	S	S	S	S	S	S	S	S	4	M	K
Cat	C252	B1		S	S	S	S	S	S	S	S	S	43	M	K
Cat	C26	B1		S	S	S	S	S	S	S	S	S	1	M	K
Cat	C262	B1		S	R	S	S	S	S	S	S	S	44	M	K
Cat	C275	B1		R	R	S	S	S	S	S	S	S	37	F	K
Cat	C278	B1		R	S	S	S	S	S	S	S	S	3	F	K
Cat	C283	B1		R	R	S	S	S	S	S	S	S	45		K
Cat	C290	B1		S	S	S	S	S	S	S	S	S	46	F	K
Cat	C291	B1		S	S	S	S	S	S	S	S	S	40	F	K
Cat	C294	B1		R	S	S	S	S	S	S	S	S	3	M	K
Cat	C295	B1		S	S	S	S	S	S	S	S	S	47	M	K
Cat	C297	B1		S	S	S	S	S	S	S	S	S	16		K
Cat	C299	B1		S	S	S	S	S	S	S	S	S	13		K
Cat	C30	B1		S	S	S	S	S	S	S	S	S	5	M	K
Cat	C306	B1		S	S	S	S	S	S	S	S	S	64		D
Cat	C309	B1		S	S	S	S	S	S	S	S	S	1		D
Cat	C31	B1		R	S	S	S	S	S	S	S	S	53	M	K
Cat	C315	B1		R	S	S	S	S	S	S	S	S	1		D
Cat	C316	B1		R	S	S	S	S	S	S	S	S	50		D
Cat	C320	B1		R	S	S	S	S	S	S	S	S	51		D
Cat	C321	B1		S	S	S	S	S	S	S	S	S	52		D
Cat	C327	B1		S	S	S	S	S	S	S	S	S	1		D
Cat	C333	B1		S	S	S	S	S	S	S	S	S	53		D
Cat	C348	B1		S	S	S	S	S	S	S	S	S	54		D
Cat	C35	B1		S	S	S	S	S	S	S	S	S	6	F	K
Cat	C38	B1		S	S	S	S	S	S	S	S	S	3	F	K
Cat	C42	B1		S	S	S	S	S	S	S	S	S	7		K
Cat	C48	B1		R	S	S	S	S	S	S	S	S	2	M	K
Cat	C49	B1		R	S	S	S	S	S	S	S	S	8	M	K
Cat	C50	B1		S	S	S	S	S	S	S	S	S	9	M	K
Cat	C51	B1		S	S	S	S	S	S	S	S	S	10	M	K
Cat	C53	B1		S	S	S	S	S	S	S	S	S	10	F	K
Cat	C57	B1		S	S	S	S	S	S	S	S	S	1	F	K
Cat	C58	B1		S	S	S	S	S	S	S	S	S	11	F	K
Cat	C61	B1		R	S	S	S	S	S	S	S	S	12	M	K
Cat	C65	B1		S	S	S	S	S	S	S	S	S	7	M	K
Cat	C68	B1		R	S	S	S	S	S	S	S	S	7	M	K
Cat	C7	B1		S	S	S	S	S	S	S	S	S	1		K
Cat	C72	B1		S	S	S	S	S	S	S	S	S	13	M	K
Cat	C75	B1		S	S	S	S	S	S	S	S	S	14	M	K
Cat	C84	B1		S	S	S	S	S	S	S	S	S	3	F	K
Cat	C88	B1		S	S	S	S	S	S	S	S	S	15	F	K
Cat	C90	B1		S	S	S	S	S	S	S	S	S	6	F	K
Cat	C92	B1		R	S	S	S	S	S	S	S	S	16	F	K
Cat	C99	B1		S	S	S	S	S	S	S	S	S	5	F	K
Cat	CV1	B1		R	S	S	S	S	S	S	S	S	13		K
Cat	CV11	B1		S	S	S	S	S	S	S	S	S	13		K
Cat	CV12	B1		S	S	S	S	S	S	S	S	S	12		K
Cat	CV20	B1		S	S	S	S	S	S	S	S	S	56		K
Cat	CV21	B1		S	S	S	S	S	S	S	S	S	13		K
Cat	CV22	B1		S	S	S	S	S	S	S	S	S	13		K
Cat	CV26	B1		R	S	S	S	S	S	S	S	S	43		K
Cat	CV27	B1		R	S	S	S	S	S	S	S	S	57		K
Cat	CV28	B1		R	S	S	S	S	S	S	S	S	57		K
Cat	CV29	B1		R	S	S	S	S	S	S	S	S	57		K
Cat	CV30	B1		R	S	S	S	S	S	S	S	S	57		K
Cat	CV31	B1		R	S	S	S	S	S	S	S	S	57		K
Cat	CV32	B1		R	R	S	S	S	S	S	S	S	57		K
Cat	CV34	B1		R	S	S	S	S	S	S	S	S	57		K
Cat	CV35	B1		R	S	S	S	S	S	S	S	S	57		K
Cat	CV38	B1		S	S	S	S	S	S	S	S	S	43		K
Cat	CV41	B1		S	S	S	S	S	S	S	S	S	38		K
Cat	CV42	B1		S	S	S	S	S	S	S	S	S	38		K
Cat	CV43	B1		S	S	S	S	S	S	S	S	S	37		K
Cat	CV45	B1		S	S	S	S	S	S	S	S	S	43		K
Cat	CV57	B1		S	S	S	S	S	S	S	S	S	58		K
Cat	CV59	B1		S	S	S	S	S	S	S	S	S	58		K
Cat	CV63	B1		R	S	S	R	S	S	S	S	S	59		K
Cat	CV65	B1		S	S	S	S	S	S	S	S	S	60		K
Cat	CV66	B1		R	S	S	S	S	S	S	S	S	61		K
Cat	CV67	B1		S	S	S	S	S	S	S	S	S	60		K
Cat	CV68	B1		S	S	S	S	S	S	S	S	S	62		K
Cat	CV70	B1		S	S	S	S	S	S	S	S	S	63		K
Cat	CV8	B1		S	S	S	S	S	S	S	S	S	12		K
Cat	CV9	B1		S	S	S	S	S	S	S	S	S	55		K
Cat	C103	B2	95	S	S	S	S	S	S	S	S	S	7	F	K
Cat	C107	B2	73	S	S	S	S	S	S	S	S	S	1	F	K
Cat	C111	B2	73	S	S	S	S	S	S	S	S	S	18	M	K
Cat	C113	B2	95	S	S	S	S	S	S	S	S	S	19	F	K
Cat	C116	B2	U	S	S	S	S	S	S	S	S	S	20	F	K
Cat	C117	B2	95	S	S	S	S	S	S	S	S	S	19	F	K
Cat	C118	B2	U	S	S	S	S	S	S	S	S	S	21	M	K
Cat	C125	B2	95	S	S	S	S	S	S	S	S	S	22	M	K
Cat	C128	B2	73	R	S	S	S	S	S	S	S	S	1	M	K
Cat	C13	B2	U	S	S	S	S	S	S	S	S	S	3	F	K
Cat	C145	B2	73	R	S	S	S	S	S	S	S	S	1	M	K
Cat	C146	B2	U	S	S	S	S	S	S	S	S	S	36	F	K
Cat	C147	B2	73	S	S	S	S	S	S	S	S	S	1	F	K
Cat	C148	B2	95	S	S	S	S	S	S	S	S	S	47	F	K
Cat	C149	B2	95	R	S	S	S	S	S	S	S	S	48	F	K
Cat	C15	B2	73	S	S	S	S	S	S	S	S	S	1	M	K
Cat	C153	B2	73	S	S	S	S	S	S	S	S	S	1	F	K
Cat	C155	B2	73	R	S	S	S	S	S	S	S	S	1	F	K
Cat	C158	B2	95	R	S	S	S	S	S	S	S	S	9	F	K
Cat	C169	B2	73	S	S	S	S	S	S	S	S	S	1	F	K
Cat	C17	B2	U	S	S	S	S	S	S	S	S	S	3	F	K
Cat	C171	B2	U	S	S	S	S	S	S	S	S	S	49	F	K
Cat	C172	B2	73	S	S	S	S	S	S	S	S	S	1	F	K
Cat	C176	B2	U	S	S	S	S	S	S	S	S	S	54	F	K
Cat	C178	B2	73	S	S	S	S	S	S	S	S	S	1	F	K
Cat	C188	B2	73	R	S	S	S	S	S	S	S	S	1	M	K
Cat	C192	B2	73	S	S	S	S	S	S	S	S	S	34	M	K
Cat	C193	B2	95	R	S	S	S	S	S	S	S	S	29	F	K
Cat	C209	B2	U	S	S	S	S	S	S	S	S	S	26	F	K
Cat	C21	B2	U	S	S	S	S	S	S	S	S	S	4	M	K
Cat	C210	B2	73	R	S	S	S	S	S	S	S	S	1	M	K
Cat	C211	B2	73	R	S	S	S	S	S	S	S	S	56	M	K
Cat	C212	B2	U	S	S	S	S	S	S	S	S	S	32	F	K
Cat	C213	B2	U	S	S	S	S	S	S	S	S	S	37	F	K
Cat	C22	B2	73	S	S	S	S	S	S	S	S	S	1	M	K
Cat	C221	B2	U	S	S	S	S	S	S	S	S	S	38	M	K
Cat	C226	B2	73	S	S	S	S	S	S	S	S	S	28	F	K
Cat	C229	B2	U	R	S	S	S	S	S	S	S	S	26	F	K
Cat	C234	B2	73	S	S	S	S	S	S	S	S	S	57	M	K
Cat	C236	B2	U	S	S	S	S	S	S	S	S	S	36	M	K
Cat	C238	B2	U	S	S	S	S	S	S	S	S	S	27	F	K
Cat	C240	B2	73	R	S	S	S	S	S	S	S	S	23	M	K
Cat	C241	B2	73	R	S	S	S	S	S	S	S	S	18	M	K
Cat	C242	B2	73	R	S	S	S	S	S	S	S	S	41	F	K
Cat	C243	B2	95	S	S	S	S	S	S	S	S	S	42	M	K
Cat	C244	B2	73	R	S	S	S	S	S	S	S	S	58	M	K
Cat	C250	B2	95	S	R	S	S	S	S	S	S	S	38	M	K
Cat	C251	B2	73	R	S	S	S	S	S	S	S	S	1	M	K
Cat	C255	B2	U	R	S	S	S	S	S	S	S	S	39	F	K
Cat	C256	B2	U	S	S	S	S	S	S	S	S	S	43	F	K
Cat	C257	B2	U	S	R	S	S	S	S	S	S	S	43	F	K
Cat	C260	B2	95	R	R	S	S	S	S	S	S	S	22		K
Cat	C265	B2	95	S	R	S	S	S	S	S	S	S	34	M	K
Cat	C269	B2	131	R	R	R	S	S	S	S	S	S	59	F	K
Cat	C27	B2	73	R	S	S	S	S	S	S	S	S	1	M	K
Cat	C270	B2	95	S	R	S	S	S	S	S	S	S	34		K
Cat	C271	B2	U	S	S	S	S	S	S	S	S	S	14	M	K
Cat	C272	B2	U	S	S	S	S	S	S	S	S	S	37	F	K
Cat	C277	B2	73	R	S	S	S	S	S	S	S	S	61	F	K
Cat	C28	B2	U	S	S	S	S	S	S	S	S	S	2	M	K
Cat	C280	B2	73	S	S	S	S	S	S	S	S	S	1	F	K
Cat	C282	B2	U	S	S	S	S	S	S	S	S	S	31	F	K
Cat	C284	B2	U	S	S	S	S	S	S	S	S	S	46	F	K
Cat	C285	B2	U	S	S	S	S	S	S	S	S	S	51		K
Cat	C286	B2	U	S	S	S	S	S	S	S	S	S	51		K
Cat	C287	B2	U	S	S	S	S	S	S	S	S	S	51		K
Cat	C289	B2	95	S	S	S	S	S	S	S	S	S	45	F	K
Cat	C292	B2	U	S	S	S	S	S	S	S	S	S	63	M	K
Cat	C293	B2	73	S	S	S	S	S	S	S	S	S	60	F	K
Cat	C296	B2	73	S	R	S	S	S	S	S	S	S	1	F	D
Cat	C298	B2	73	S	S	S	S	S	S	S	S	S	64		K
Cat	C300	B2	U	S	S	S	S	S	S	S	S	S	50		K
Cat	C303	B2	73	S	S	S	S	S	S	S	S	S	24		D
Cat	C305	B2	U	S	S	S	S	S	S	S	S	S	14		D
Cat	C307	B2	73	S	S	S	S	S	S	S	S	S	65		D
Cat	C308	B2	95	R	R	S	S	S	S	S	S	S	44		D
Cat	C310	B2	73	R	S	S	S	S	S	S	S	S	24		D
Cat	C311	B2	73	S	S	S	S	S	S	S	S	S	66		D
Cat	C312	B2	73	S	S	S	S	S	S	S	S	S	66		D
Cat	C318	B2	95	S	S	S	S	S	S	S	S	S	95		D
Cat	C319	B2	73	S	S	S	S	S	S	S	S	S	1		D
Cat	C32	B2	U	S	S	S	S	S	S	S	S	S	5	F	K
Cat	C324	B2	73	R	S	S	S	S	S	S	S	S	68		D
Cat	C332	B2	95	S	R	S	S	S	S	S	S	S	70		D
Cat	C335	B2	73	R	S	S	S	S	S	S	S	S	1		D
Cat	C336	B2	73	S	S	S	S	S	S	S	S	S	1		D
Cat	C338	B2	73	S	S	S	S	S	S	S	S	S	67		D
Cat	C339	B2	U	S	S	S	S	S	S	S	S	S	51		D
Cat	C342	B2	U	S	S	S	S	S	S	S	S	S	51		D
Cat	C347	B2	73	R	S	S	S	S	S	S	S	S	71		D
Cat	C37	B2	73	R	S	S	S	S	S	S	S	S	1	F	K
Cat	C40	B2	U	R	S	S	S	S	S	S	S	S	6	F	K
Cat	C41	B2	73	R	S	S	S	S	S	S	S	S	7	F	K
Cat	C43	B2	73	S	S	S	S	S	S	S	S	S	1	F	K
Cat	C44	B2	U	S	S	S	S	S	S	S	S	S	8	F	K
Cat	C45	B2	95	S	S	S	S	S	S	S	S	S	9	F	K
Cat	C5	B2	73	R	S	S	S	S	S	S	S	S	1	F	K
Cat	C54	B2	95	S	S	S	S	S	S	S	S	S	10	F	K
Cat	C55	B2	73	S	S	S	S	S	S	S	S	S	11	F	K
Cat	C56	B2	73	R	S	S	S	S	S	S	S	S	12	F	K
Cat	C6	B2	U	S	S	S	S	S	S	S	S	S	2		K
Cat	C62	B2	U	S	S	S	S	S	S	S	S	S	13	M	K
Cat	C67	B2	73	S	S	S	S	S	S	S	S	S	1		K
Cat	C69	B2	73	R	S	S	S	S	S	S	S	S	1	M	K
Cat	C70	B2	73	S	S	S	S	S	S	S	S	S	1	M	K
Cat	C71	B2	U	S	S	S	S	S	S	S	S	S	14	M	K
Cat	C73	B2	73	S	S	S	S	S	S	S	S	S	1	M	K
Cat	C74	B2	U	S	R	S	S	S	S	S	S	S	3	M	K
Cat	C77	B2	U	S	S	S	S	S	S	S	S	S	15	F	K
Cat	C85	B2	U	S	S	S	S	S	S	S	S	S	16	F	K
Cat	C86	B2	U	S	S	S	S	S	S	S	S	S	17	F	K
Cat	C89	B2	95	R	S	S	S	S	S	S	S	S	9	F	K
Cat	C93	B2	73	S	S	S	S	S	S	S	S	S	1	M	K
Cat	C98	B2	U	S	S	S	S	S	S	S	S	S	6	F	K
Cat	CV13	B2	U	S	S	S	S	S	S	S	S	S	55		K
Cat	CV16	B2	73	S	S	S	S	S	S	S	S	S	30		K
Cat	CV17	B2	U	S	S	S	S	S	S	S	S	S	53		K
Cat	CV18	B2	73	S	S	S	S	S	S	S	S	S	52		K
Cat	CV19	B2	95	S	R	S	S	S	S	S	S	S	9		K
Cat	CV33	B2	U	S	S	S	S	S	S	S	S	S	28		K
Cat	CV36	B2	73	S	S	S	S	S	S	S	S	S	60		K
Cat	CV37	B2	73	R	S	S	S	S	S	S	S	S	60		K
Cat	CV40	B2	73	R	S	S	S	S	S	S	S	S	62		K
Cat	CV44	B2	U	S	S	S	S	S	S	S	S	S	33		K
Cat	CV46	B2	U	S	S	S	S	S	S	S	S	S	49		K
Cat	CV47	B2	73	S	S	S	S	S	S	S	S	S	1		K
Cat	CV48	B2	73	S	S	S	S	S	S	S	S	S	1		K
Cat	CV49	B2	73	S	S	S	S	S	S	S	S	S	1		K
Cat	CV50	B2	73	S	S	S	S	S	S	S	S	S	1		K
Cat	CV51	B2	95	S	R	S	S	S	S	S	S	S	28		K
Cat	CV53	B2	95	R	S	S	S	S	S	S	S	S	25		D
Cat	CV56	B2	73	R	S	S	S	S	S	S	S	S	40		D
Cat	CV58	B2	73	R	S	S	S	S	S	S	S	S	40		D
Cat	CV61	B2	95	S	R	S	S	S	S	S	S	S	34		D
Cat	CV62	B2	U	S	S	S	S	S	S	S	S	S	35		K
Cat	CV64	B2	73	S	S	S	S	S	S	S	S	S	40		K
Cat	CV69	B2	73	S	S	S	S	S	S	S	S	S	40		K
Cat	CV71	B2	U	S	S	S	S	S	S	S	S	S	28		K
Cat	C1	D	U	S	S	S	S	S	S	S	S	S	1	M	K
Cat	C12	D	U	S	S	S	S	S	S	S	S	S	3	F	K
Cat	C121	D	U	R	S	S	S	S	S	S	S	S	8	M	K
Cat	C137	D	69	R	R	S	S	S	S	S	S	S	9	M	K
Cat	C165	D	U	R	S	S	S	S	S	S	S	S	10	F	K
Cat	C175	D	69	S	S	S	S	S	S	S	S	S	11	F	K
Cat	C205	D	U	R	S	S	S	S	S	S	S	S	12	M	K
Cat	C220	D	U	R	S	S	S	S	S	S	S	S	13	M	K
Cat	C239	D	69	S	S	S	S	S	S	S	S	S	14	F	K
Cat	C254	D	U	S	S	S	S	S	S	S	S	S	15	M	K
Cat	C273	D	69	R	R	S	S	S	S	S	S	S	16	F	K
Cat	C276	D	69	R	R	S	S	S	S	S	S	S	17	F	K
Cat	C281	D	69	S	S	S	S	S	S	S	S	S	16	F	K
Cat	C301	D	U	S	S	S	S	S	S	S	S	S	18		D
Cat	C302	D	U	R	R	S	S	S	S	S	S	S	19		D
Cat	C323	D	69	S	S	S	S	S	S	S	S	S	9		D
Cat	C36	D	U	S	S	S	S	S	S	S	S	S	4	F	K
Cat	C4	D	U	S	S	S	S	S	S	S	S	S	2	F	K
Cat	C82	D	U	S	S	S	S	S	S	S	S	S	5	F	K
Cat	C95	D	U	S	R	S	S	S	S	S	S	S	6	M	K
Cat	C96	D	U	S	S	S	S	S	S	S	S	S	7	F	K
Cat	CV25	D	U	S	S	S	S	S	S	S	S	S	20		K
Cat	CV55	D	U	R	S	S	S	S	S	S	S	S	21		D
Cat	CV72	D	69	S	S	S	S	S	S	S	S	S	11		K
Cat	C258	E		R	R	S	S	S	S	S	S	S	0		K
Cat	C114	F		S	S	S	S	S	S	S	S	S	1	F	K
Cat	C132	F		R	R	S	S	S	S	S	S	S	1	F	K
Cat	C135	F		S	S	S	S	S	S	S	S	S	1	F	K
Cat	C157	F		S	S	S	S	S	S	S	S	S	1	F	K
Cat	C167	F		S	S	S	S	S	S	S	S	S	1	F	K
Cat	C208	F		S	S	S	S	S	S	S	S	S	1	M	K
Cat	C253	F		S	S	S	S	S	S	S	S	S	1	M	K
Cat	C325	F		S	S	S	S	S	S	S	S	S	1		D
Cat	C330	F		S	S	S	S	S	S	S	S	S	2		D
Cat	C331	F		S	S	S	S	S	S	S	S	S	3		D
Cat	C334	F		R	S	S	S	S	S	S	S	S	4		D
Cat	C340	F		S	S	S	S	S	S	S	S	S	5		D
Cat	C345	F		S	S	S	S	S	S	S	S	S	1		D
Cat	C350	F		R	S	S	S	S	S	S	S	S	6		D
Cat	C66	F		S	S	S	S	S	S	S	S	S	1	M	K
Cat	C9	F		S	S	S	S	S	S	S	S	S	1	M	K
Cat	CV39	F		S	S	S	S	S	S	S	S	S	1		K

## Sheet: Dog Isolate Data
Host	Number	Phylogroup	ST	AM	TE	C	CTX	CAZ	GM	CIP	ETP	NA	Rep type	Sex	Size	Source
Dog	D101	A		S	S	S	S	S	S	S	S	S	10	M	M	D
Dog	D104	A		R	S	S	S	S	S	S	S	S	20	M	S	D
Dog	D105	A		S	S	S	S	S	S	S	S	S	21	F	S	D
Dog	D106	A		S	S	S	S	S	S	S	S	S	22	M	M	D
Dog	D107	A		S	S	S	S	S	S	S	S	S	10	F	S	D
Dog	D108	A		S	S	S	S	S	S	S	S	S	23	F	M	D
Dog	D109	A		S	R	S	S	S	S	S	S	S	24	M	L	D
Dog	D11	A		R	S	S	S	S	S	S	S	S	1		L	D
Dog	D110	A		S	S	S	S	S	S	S	S	S	25	M	M	D
Dog	D112	A		S	S	S	S	S	S	S	S	S	12	M	M	D
Dog	D113	A		S	R	S	S	S	S	S	S	S	24	M	L	D
Dog	D115	A		S	S	S	S	S	S	S	S	S	22	F	S	D
Dog	D116	A		S	S	S	S	S	S	S	S	S	26	M	L	D
Dog	D118	A		S	S	S	S	S	S	S	S	S	22	M	L	D
Dog	D120	A		S	R	S	S	S	S	S	S	S	24	M	L	D
Dog	D121	A		S	R	S	S	S	S	S	S	S	24	F	L	D
Dog	D122	A		S	S	S	S	S	S	S	S	S	27	M	S	D
Dog	D123	A		S	S	S	S	S	S	S	S	S	24	M	L	D
Dog	D127	A		S	S	S	S	S	S	S	S	S	28	M	M	D
Dog	D129	A		S	S	S	S	S	S	S	S	S	27	M	L	D
Dog	D130	A		S	R	S	S	S	S	S	S	S	19	F	S	D
Dog	D141	A		S	S	S	S	S	S	S	S	S	12	f	L	D
Dog	D149	A		S	R	S	S	S	S	S	S	S	29	M	L	D
Dog	D15	A		S	S	S	S	S	S	S	S	S	2		L	D
Dog	D151	A		S	S	S	S	S	S	S	S	S	30	F	M	D
Dog	D154	A		S	S	S	S	S	S	S	S	S	19	F	S	D
Dog	D161	A		S	S	S	S	S	S	S	S	S	31	F	S	D
Dog	D163	A		S	S	S	S	S	S	S	S	S	31	M	M	D
Dog	D164	A		S	S	S	S	S	S	S	S	S	32		M	D
Dog	D168	A		R	S	S	S	S	S	S	S	S	33		M	D
Dog	D184	A		S	S	S	S	S	S	S	S	S	34			D
Dog	D202	A		S	S	S	S	S	S	S	S	S	35			D
Dog	D215	A		R	S	S	S	S	R	S	S	S	31		L	D
Dog	D217	A		S	R	S	S	S	S	S	S	S	34		L	D
Dog	D218	A		S	S	S	S	S	S	S	S	S	36		L	D
Dog	D219	A		S	S	S	S	S	S	S	S	S	37		M	D
Dog	D29	A		S	S	S	S	S	S	S	S	S	3	F	M	K
Dog	D32	A		S	S	S	S	S	S	S	S	S	4	M	M	K
Dog	D40	A		S	S	S	S	S	S	S	S	S	5		S	K
Dog	D53	A		S	S	S	S	S	S	S	S	S	6	M	L	K
Dog	D55	A		S	S	S	S	S	S	S	S	S	7	M	M	D
Dog	D68	A		R	S	S	S	S	S	S	S	S	8			D
Dog	D70	A		S	S	S	S	S	S	S	S	S	9	M	L	D
Dog	D73	A		R	S	S	S	S	S	S	S	S	10	M	L	D
Dog	D74	A		S	S	S	S	S	S	S	S	S	11	F	L	D
Dog	D76	A		R	S	S	S	S	S	S	S	S	12	F	L	D
Dog	D77	A		S	S	S	S	S	S	S	S	S	13	M	M	D
Dog	D79	A		R	S	S	S	S	S	S	S	S	13	F	S	D
Dog	D80	A		S	S	S	S	S	S	S	S	S	13	F	S	D
Dog	D83	A		S	S	S	S	S	S	S	S	S	14	M	S	D
Dog	D84	A		S	S	S	S	S	S	S	S	S	15	F	S	D
Dog	D86	A		S	S	S	S	S	S	S	S	S	16	M	M	D
Dog	D87	A		S	S	S	S	S	S	S	S	S	16	M	M	D
Dog	D89	A		S	S	S	S	S	S	S	S	S	13	M	M	D
Dog	D90	A		R	S	S	S	S	S	S	S	S	17	M	L	D
Dog	D92	A		S	S	S	S	S	S	S	S	S	18	M	M	D
Dog	D93	A		S	S	S	S	S	S	S	S	S	13	M	M	D
Dog	D94	A		S	S	S	S	S	S	S	S	S	13	M	L	D
Dog	D97	A		S	R	S	S	S	S	S	S	S	19	F	L	D
Dog	D10	B1		S	S	S	S	S	S	S	S	S	5		L	D
Dog	D100	B1		S	S	S	S	S	S	S	S	S	37	M	M	D
Dog	D103	B1		S	S	S	S	S	S	S	S	S	38	M	S	D
Dog	D111	B1		R	S	S	S	S	S	S	S	S	39	M	L	D
Dog	D114	B1		S	S	S	S	S	S	S	S	S	40	M	L	D
Dog	D119	B1		R	S	S	S	S	S	S	S	S	41	M	L	D
Dog	D12	B1		R	S	S	S	S	S	S	S	S	6		L	D
Dog	D124	B1		S	S	S	S	S	S	S	S	S	42	M	M	D
Dog	D125	B1		S	S	S	S	S	S	S	S	S	43	M	S	D
Dog	D126	B1		S	S	S	S	S	S	S	S	S	43	M	L	D
Dog	D128	B1		S	S	S	S	S	S	S	S	S	44	F	M	D
Dog	D135	B1		S	S	S	S	S	S	S	S	S	45	F	M	D
Dog	D136	B1		S	R	S	S	S	S	S	S	S	46	M	S	D
Dog	D14	B1		S	S	S	S	S	S	S	S	S	7		L	D
Dog	D143	B1		R	S	S	S	S	S	S	S	S	47	M	L	D
Dog	D152	B1		R	S	S	S	S	S	S	S	S	48	F	L	D
Dog	D153	B1		S	S	S	S	S	S	S	S	S	49	M	M	D
Dog	D156	B1		S	S	S	S	S	S	S	S	S	50	M	L	D
Dog	D157	B1		S	S	S	S	S	S	S	S	S	51	F	S	D
Dog	D159	B1		S	S	S	S	S	S	S	S	S	52	M	M	D
Dog	D16	B1		S	S	S	S	S	S	S	S	S	8		L	D
Dog	D166	B1		R	S	S	S	S	S	S	S	S	53		L	D
Dog	D167	B1		R	S	S	S	S	S	S	S	S	54		L	D
Dog	D17	B1		R	S	S	S	S	S	S	S	S	9		L	D
Dog	D172	B1		S	S	S	S	S	S	S	S	S	55			D
Dog	D176	B1		S	S	S	S	S	S	S	S	S	56			D
Dog	D178	B1		S	S	S	S	S	S	S	S	S	57			D
Dog	D18	B1		S	S	S	S	S	S	S	S	S	10		L	D
Dog	D180	B1		S	S	S	S	S	S	S	S	S	58			D
Dog	D189	B1		S	S	S	S	S	S	S	S	S	59			D
Dog	D19	B1		S	S	S	S	S	S	S	S	S	11		L	D
Dog	D196	B1		S	S	S	S	S	S	S	S	S	60			D
Dog	D199	B1		R	S	S	S	S	S	S	S	S	61			D
Dog	D20	B1		S	S	S	S	S	S	S	S	S	12		L	D
Dog	D200	B1		S	S	S	S	S	S	S	S	S	62			D
Dog	D201	B1		S	S	S	S	S	S	S	S	S	63			D
Dog	D204	B1		R	S	S	S	S	S	S	S	S	64			D
Dog	D208	B1		S	S	S	S	S	S	S	S	S	65		L	D
Dog	D209	B1		S	S	S	S	S	S	S	S	S	48		M	D
Dog	D21	B1		S	S	S	S	S	S	S	S	S	13		L	D
Dog	D210	B1		S	S	S	S	S	S	S	S	S	66		S	D
Dog	D212	B1		S	S	S	S	S	S	S	S	S	48			D
Dog	D22	B1		S	S	S	S	S	S	S	S	S	14	M	S	K
Dog	D221	B1		S	R	S	S	S	S	S	S	S	67		M	D
Dog	D23	B1		S	S	S	S	S	S	S	S	S	15	M	S	K
Dog	D3	B1		S	S	S	S	S	S	S	S	S	1	M	M	K
Dog	D30	B1		S	S	S	S	S	S	S	S	S	16	F	M	K
Dog	D31	B1		S	S	S	S	S	S	S	S	S	17	M	M	K
Dog	D36	B1		S	R	S	S	S	S	S	S	S	18	F	M	D
Dog	D38	B1		S	S	S	S	S	S	S	S	S	19		M	K
Dog	D4	B1		S	S	S	S	S	S	S	S	S	1	M	M	K
Dog	D43	B1		S	S	S	S	S	S	S	S	S	20			K
Dog	D44	B1		S	S	S	S	S	S	S	S	S	21			K
Dog	D45	B1		R	S	S	S	S	S	S	S	S	22		L	K
Dog	D46	B1		R	S	S	S	S	S	S	S	S	23		M	K
Dog	D48	B1		R	R	S	S	S	S	S	S	S	24	F	S	D
Dog	D50	B1		S	S	S	S	S	S	S	S	S	25	M	S	D
Dog	D56	B1		R	S	S	S	S	S	S	S	S	26	F	M	D
Dog	D58	B1		R	S	S	S	S	S	S	S	S	27	F	S	D
Dog	D6	B1		S	S	S	S	S	S	S	S	S	2	M	L	K
Dog	D71	B1		S	S	S	S	S	S	S	S	S	28	F	L	D
Dog	D75	B1		R	S	S	S	S	S	S	S	S	29	F	L	D
Dog	D78	B1		S	S	S	S	S	S	S	S	S	30	M	S	D
Dog	D8	B1		S	S	S	S	S	S	S	S	S	3	M	M	K
Dog	D81	B1		S	S	S	S	S	S	S	S	S	31	F	L	D
Dog	D88	B1		R	S	S	S	S	S	S	S	S	32	F	M	D
Dog	D9	B1		S	S	S	S	S	S	S	S	S	4	F	M	K
Dog	D91	B1		S	S	S	S	S	S	S	S	S	33	M	L	D
Dog	D95	B1		S	S	S	S	S	S	S	S	S	34		M	D
Dog	D98	B1		R	S	S	S	S	S	S	S	S	35	M	L	D
Dog	D99	B1		S	S	S	S	S	S	S	S	S	36	F	M	D
Dog	D1	B2	73	S	S	S	S	S	S	S	S	S	1	F	M	D
Dog	D117	B2	U	S	S	S	S	S	S	S	S	S	15	M	S	D
Dog	D132	B2	U	S	S	S	S	S	S	S	S	S	16	M	S	D
Dog	D133	B2	U	S	S	S	S	S	S	S	S	S	17	M	M	D
Dog	D138	B2	95	R	S	S	S	S	S	S	S	S	2	M	L	D
Dog	D140	B2	U	S	S	S	S	S	S	S	S	S	1	M	L	D
Dog	D142	B2	U	S	S	S	S	S	S	S	S	S	18	f	M	D
Dog	D144	B2	U	S	R	S	S	S	S	S	S	S	2	F	S	D
Dog	D145	B2	U	S	S	S	S	S	S	S	S	S	3	M	M	D
Dog	D148	B2	131	S	S	S	S	S	S	S	S	S	19	M	M	D
Dog	D150	B2	U	S	S	S	S	S	S	S	S	S	20	F	S	D
Dog	D160	B2	U	R	S	S	S	S	S	S	S	S	21	F	M	D
Dog	D170	B2	U	S	S	S	S	S	S	S	S	S	22		M	D
Dog	D171	B2	U	S	S	S	S	S	S	S	S	S	23		M	D
Dog	D174	B2	U	R	R	S	S	S	S	S	S	S	24			D
Dog	D175	B2	U	S	S	S	S	S	S	S	S	S	25			D
Dog	D179	B2	U	S	S	S	S	S	S	S	S	S	26			D
Dog	D181	B2	U	S	S	S	S	S	S	S	S	S	27			D
Dog	D182	B2	U	S	S	S	S	S	S	S	S	S	28			D
Dog	D183	B2	U	S	S	S	S	S	S	S	S	S	29			D
Dog	D185	B2	131	S	S	S	S	S	S	S	S	S	30			D
Dog	D188	B2	73	S	S	S	S	S	S	S	S	S	4 4			D
Dog	D190	B2	U	S	S	S	S	S	S	S	S	S	31			D
Dog	D191	B2	U	S	S	S	S	S	S	S	S	S	24			D
Dog	D193	B2	U	S	S	S	S	S	S	S	S	S	24			D
Dog	D195	B2	U	S	S	S	S	S	S	S	S	S	32			D
Dog	D198	B2	U	S	S	S	S	S	S	S	S	S	33			D
Dog	D205	B2	73	S	S	S	S	S	S	S	S	S	2			D
Dog	D206	B2	73	S	S	S	S	S	S	S	S	S	5			D
Dog	D207	B2	U	S	S	S	S	S	S	S	S	S	4		S	D
Dog	D211	B2	U	R	S	S	S	S	S	S	S	S	34			D
Dog	D214	B2	U	S	S	S	S	S	S	S	S	S	35			D
Dog	D25	B2	U	S	S	S	S	S	S	S	S	S	3	F	L	K
Dog	D26	B2	U	S	S	S	S	S	S	S	S	S	4	F	M	K
Dog	D27	B2	U	S	S	S	S	S	S	S	S	S	5	F	L	K
Dog	D37	B2	95	S	S	S	S	S	S	S	S	S	6 1	F	S	D
Dog	D39	B2	73	R	S	S	S	S	S	S	S	S	1		L	K
Dog	D41	B2	73	R	S	S	S	S	S	S	S	S	1		M	K
Dog	D42	B2	73	S	R	S	S	S	S	S	S	S	2		M	K
Dog	D47	B2	U	S	S	S	S	S	S	S	S	S	7		M	K
Dog	D49	B2	U	R	S	S	S	S	S	S	S	S	8	M	S	D
Dog	D5	B2	U	S	S	S	S	S	S	S	S	S	2	M	M	K
Dog	D51	B2	73	S	S	S	S	S	S	S	S	S	3	F	M	K
Dog	D54	B2	U	S	S	S	S	S	S	S	S	S	9	F	M	K
Dog	D60	B2	U	R	S	S	S	S	S	S	S	S	4	F	M	D
Dog	D61	B2	U	S	S	S	S	S	S	S	S	S	10	F	M	D
Dog	D62	B2	95	S	S	S	S	S	S	S	S	S	1	F	M	D
Dog	D63	B2	95	S	S	S	S	S	S	S	S	S	1	F	M	D
Dog	D64	B2	U	S	S	S	S	S	S	S	S	S	11			D
Dog	D82	B2	U	S	S	S	S	S	S	S	S	S	12	F	L	D
Dog	D85	B2	U	S	S	S	S	S	S	S	S	S	13	F	M	D
Dog	D96	B2	U	S	S	S	S	S	S	S	S	S	14	M	L	D
Dog	D131	D	U	S	R	S	S	S	S	S	S	S	10	F	S	D
Dog	D137	D	69	S	S	S	S	S	S	S	S	S	9	M	S	D
Dog	D146	D	U	S	S	S	S	S	S	S	S	S	11	F	L	D
Dog	D187	D	U	S	S	S	S	S	S	S	S	S	12			D
Dog	D2	D	U	S	S	S	S	S	S	S	S	S	1	M	S	D
Dog	D28	D	U	S	S	S	S	S	S	S	S	S	2	F	M	K
Dog	D35	D	U	S	S	S	S	S	S	S	S	S	3	F	L	D
Dog	D52	D	U	S	S	S	S	S	S	S	S	S	4	F	M	K
Dog	D57	D	U	S	S	S	S	S	S	S	S	S	5	M	S	D
Dog	D59	D	U	R	R	S	S	S	S	S	S	S	6	F	S	D
Dog	D65	D	U	R	S	S	S	R	S	S	S	S	7	M	S	D
Dog	D67	D	U	S	S	S	S	S	S	S	S	S	8	F	L	D
Dog	D72	D	69	R	S	S	S	S	S	S	S	S	9	F	L	D
Dog	D13	E		S	S	S	S	S	S	S	S	S			L	D
Dog	D192	E		S	S	S	S	S	S	S	S	S				D
Dog	D165	F		R	R	S	S	S	S	S	S	S	2			D
Dog	D173	F		R	R	S	S	S	S	S	S	S	3			D
Dog	D177	F		S	S	S	S	S	S	S	S	S	4			D
Dog	D186	F		S	R	S	S	S	S	S	S	S	5			D
Dog	D194	F		R	S	R	S	S	S	R	S	R	6			D
Dog	D69	F		S	S	S	S	S	S	S	S	S	1	F	M	D
